# Supplementary material for: Influence of Heat Treatment of Electrospun Carbon Nanofibers on Biological Response
Source: Int J Mol Sci. 2022 Jun 3;23(11):6278. doi: 10.3390/ijms23116278 (PMC9181356; doi:10.3390/ijms23116278)
Supplement: Supplementary file 1 [file ijms-23-06278-s001.zip]

Archive with 1 entries (1 files):
- ijms-1758464-supplementary.pdf
